# Supplementary material for: Upcycling Municipal Solid Incineration Fly Ash into Layered Double Hydroxide Nanomaterials: Heavy Metal Immobilization and Environmental Risk Assessment
Source: Nanomaterials (Basel). 2026 Jun 3;16(11):697. doi: 10.3390/nano16110697 (PMC13258753; doi:10.3390/nano16110697)
Supplement: Supplementary file 1 [file nanomaterials-16-00697-s001.zip]

Archive with 1 entries (1 files):
- nanomaterials-4304153-supplementary.pdf
